# Supplementary material for: A natural mouse model reveals genetic determinants of systemic capillary leak syndrome (Clarkson disease)
Source: Commun Biol. 2019 Oct 31;2:398. doi: 10.1038/s42003-019-0647-4 (PMC6823437; doi:10.1038/s42003-019-0647-4)
Supplement: Supplementary file 3 — Supplementary Data 1 [file 42003_2019_647_MOESM3_ESM.xlsx]

## Sheet: raw data
Primer	chi (2x3)	p value	chi (o-e)	p value	F test	p value	df2	B Avg	Std.error	J Avg	Std.error	Het Avg	Std.error	Aff B	Aff J	Aff Het	Unaf B	Unaf J	UnafHet	Total
D6Mit216	103.363	3.58986e-23	100.924	3.37518e-20	65.8672	6.41943e-26	466	0.0697674	0.0225173	0.607477	0.0730142	0.175966	0.0250002	9	65	41	120	42	192	469
D6Mit254	89.4712	3.72877e-20	90.9623	4.21839e-18	54.3937	4.77046e-22	487	0.0797101	0.0231398	0.560345	0.066964	0.177966	0.0249505	11	65	42	127	51	194	490
D6Mit36	81.6072	1.90201e-18	80.1979	7.62888e-16	48.5625	5.65439e-20	492	0.0606061	0.0208471	0.54386	0.0672401	0.204819	0.0256267	8	62	51	124	52	198	495
D6Mit59	75.6333	3.7708e-17	74.9631	9.46915e-15	44.5594	1.77505e-18	480	0.0650407	0.0223259	0.525424	0.0647975	0.194215	0.0254825	8	62	47	115	56	195	483
D6Mit289	66.4389	3.74084e-15	67.7744	2.97485e-13	38.2544	3.80293e-16	482	0.0746269	0.0227866	0.508772	0.0645477	0.206751	0.0263617	10	58	49	124	56	188	485
D6Mit17	51.1645	7.75828e-12	53.4424	2.7285e-10	28.5241	2.05258e-12	467	0.121212	0.0285154	0.495575	0.0623574	0.2	0.0267261	16	56	45	116	57	180	470
D6Mit74	25.6866	2.64381e-06	26.5625	6.93949e-05	13.4818	2.01271e-06	479	0.159091	0.0319567	0.415929	0.0558824	0.202532	0.0261606	21	47	48	111	66	189	482
D15Mit245	13.8692	0.000973524	16.5639	0.00540552	7.09594	0.000918617	478	0.189189	0.0373432	0.363636	0.0474414	0.205882	0.026265	21	48	49	90	84	189	481
D15Mit33	8.88572	0.0117622	12.6391	0.0270056	4.50121	0.0115951	454	0.185567	0.0396773	0.342105	0.0496556	0.215447	0.0262663	18	39	53	79	75	193	457
D8Mit12	7.152	0.0279874	13.645	0.0180288	3.60843	0.0278608	462	0.192593	0.0340654	0.347368	0.0546233	0.246809	0.0281854	26	33	58	109	62	177	465
D6Mit116	6.83723	0.0327577	8.88052	0.113926	3.44622	0.032658	479	0.243697	0.0395214	0.336449	0.0489953	0.207031	0.0253732	29	36	53	90	71	203	482
D3Mit38	5.74155	0.0566549	7.18079	0.207538	2.88766	0.0566977	469	0.328125	0.0416641	0.226087	0.0365031	0.218341	0.0273595	42	26	50	86	89	179	472
D11Mit36	5.69671	0.0579396	7.78378	0.168561	2.86421	0.0579891	487	0.302752	0.0442105	0.282443	0.0389213	0.2	0.025349	33	37	50	76	94	200	490
D11Mit194	5.27985	0.0713666	9.23098	0.100198	2.65258	0.0715067	478	0.252427	0.0430125	0.312977	0.042424	0.206478	0.0258077	26	41	51	77	90	196	481
D7Mit191	4.89251	0.0866174	10.8745	0.0539266	2.4558	0.0868566	487	0.181102	0.0343077	0.30303	0.0503205	0.261364	0.0270932	23	30	69	104	69	195	490
D12Mit7	4.67659	0.0964921	6.03918	0.302425	2.34652	0.0968027	478	0.241935	0.0386145	0.324074	0.0479163	0.216867	0.0261691	30	35	54	94	73	195	481
D2Mit22	4.55717	0.102429	10.6455	0.0588793	2.28632	0.102793	460	0.301724	0.0428025	0.297872	0.0472919	0.213439	0.0258109	35	28	54	81	66	199	463
D11Mit167	4.17377	0.124073	6.58735	0.253182	2.09188	0.124552	492	0.252252	0.0414094	0.30597	0.0414755	0.212	0.0259019	28	41	53	83	93	197	495
D15Mit26	4.10029	0.128716	5.39789	0.369272	2.05476	0.129226	490	0.191304	0.0368386	0.305085	0.0459208	0.242308	0.0266244	22	36	63	93	82	197	493
D16Mit4	3.98712	0.136209	5.02726	0.412563	1.99755	0.13676	495	0.18254	0.0345507	0.269565	0.0439656	0.272374	0.0278238	23	31	70	103	84	187	498
D2Mit267	3.95068	0.138714	7.61417	0.17882	1.97926	0.139297	480	0.241379	0.0399037	0.32381	0.0486005	0.225191	0.0258555	28	34	59	88	71	203	483
D11Mit29	3.66966	0.159641	9.49583	0.0908479	1.83741	0.160355	477	0.242424	0.04329	0.298507	0.0412349	0.210526	0.0259929	24	40	52	75	94	195	480
D15Mit16	3.60371	0.164993	4.35343	0.49973	1.80419	0.165756	466	0.209091	0.0389509	0.317073	0.0453381	0.254237	0.0284044	23	39	60	87	84	176	469
D7Mit85	3.34062	0.188189	6.80765	0.235343	1.67147	0.18904	490	0.196429	0.0377097	0.300885	0.0464626	0.242537	0.026231	22	34	65	90	79	203	493
D17Mit72	3.29842	0.192202	5.88352	0.317719	1.65024	0.193098	477	0.2	0.0366679	0.304762	0.0484182	0.247059	0.0270622	24	32	63	96	73	192	480
D4Mit17	3.24881	0.197029	5.34634	0.375089	1.62524	0.197933	486	0.201493	0.0347811	0.223214	0.0400718	0.279835	0.0288576	27	25	68	107	87	175	489
D15Mit150	3.2388	0.198018	6.04874	0.301506	1.62024	0.198972	463	0.267717	0.039445	0.298387	0.042148	0.213953	0.0280335	34	37	46	93	87	169	466
D10Mit14	3.19568	0.202333	5.81463	0.324676	1.59848	0.203264	486	0.271186	0.0411007	0.189781	0.0318908	0.264957	0.0289112	32	26	62	86	111	172	489
D3Mit147	3.09534	0.212743	5.86049	0.320031	1.54798	0.213729	484	0.301471	0.0394955	0.221311	0.0357439	0.227074	0.027745	41	27	52	95	95	177	487
D9Mit2	3.0839	0.213963	5.02493	0.412845	1.54222	0.214972	476	0.305785	0.0420595	0.224299	0.0383273	0.227092	0.0264969	37	24	57	84	83	194	479
D17Mit97	3.03851	0.218875	3.10143	0.684352	1.51938	0.219927	467	0.310924	0.0426108	0.258621	0.0393655	0.225532	0.0273211	37	30	53	82	86	182	470
D3Mit118	2.98868	0.224397	6.86774	0.230664	1.4943	0.225428	489	0.191489	0.0332546	0.27193	0.0441095	0.261603	0.0286095	27	31	62	114	83	175	492
D9Mit12	2.88673	0.236131	10.8123	0.0552314	1.44302	0.237244	476	0.216418	0.0357078	0.311828	0.0515354	0.238095	0.0268837	29	29	60	105	64	192	479
D12Mit157	2.81884	0.244285	3.68514	0.595577	1.40889	0.245431	477	0.216667	0.0377656	0.306306	0.0467041	0.236948	0.0270009	26	34	59	94	77	190	480
D16Mit110	2.67786	0.262126	3.79348	0.579516	1.33805	0.263312	491	0.193277	0.0363506	0.275862	0.0439905	0.262548	0.0273944	23	32	68	96	84	191	494
D19Mit16	2.67262	0.262814	5.24474	0.386748	1.33542	0.264006	489	0.198198	0.0380091	0.290598	0.0448179	0.257576	0.026965	22	34	68	89	83	196	492
D18Mit24	2.56034	0.277989	15.5251	0.00833919	1.279	0.279265	479	0.299065	0.0444702	0.251613	0.0338411	0.218182	0.0279087	32	39	48	75	116	172	482
D1Mit322	2.54819	0.279683	3.11394	0.682424	1.2729	0.28096	481	0.219298	0.0389243	0.292683	0.0432774	0.222672	0.0265257	25	36	55	89	87	192	484
D8Mit200	2.51789	0.283953	5.7108	0.335384	1.25764	0.285289	465	0.203008	0.0350103	0.284404	0.0458124	0.265487	0.0294395	27	31	60	106	78	166	468
D1Mit278	2.40635	0.300239	2.55234	0.768593	1.20172	0.301561	490	0.201613	0.0361754	0.285714	0.0427187	0.251029	0.0278732	25	36	61	99	90	182	493
D17Mit89	2.38556	0.303376	3.42473	0.634806	1.1913	0.3047	493	0.258065	0.0394543	0.293233	0.0405978	0.221757	0.0269282	32	39	53	92	94	186	496
D12Mit4	2.37932	0.304325	6.346	0.273992	1.18813	0.305682	482	0.223881	0.0361449	0.300971	0.0478549	0.229839	0.0267703	30	31	57	104	72	191	485
D16Mit122	2.37067	0.305645	2.39445	0.7923	1.18373	0.307055	465	0.2	0.0374634	0.273504	0.0434308	0.271186	0.0290007	23	32	64	92	85	172	468
D3Mit6	2.35781	0.307615	6.13661	0.293152	1.17735	0.308974	485	0.206107	0.0354777	0.240385	0.0430443	0.27668	0.0281808	27	25	70	104	79	183	488
D19Mit71	2.34899	0.308975	3.50173	0.623125	1.17292	0.310341	484	0.304688	0.0408428	0.244094	0.0367015	0.232759	0.0278044	39	31	54	89	96	178	487
D11Mit72	2.30824	0.315334	6.91522	0.227022	1.15248	0.316717	485	0.235294	0.0422077	0.296	0.042725	0.226054	0.0259403	24	37	59	78	88	202	488
D12Mit2	2.2907	0.318113	7.7068	0.173152	1.14369	0.319492	489	0.277372	0.0383901	0.27451	0.0443175	0.217391	0.0259832	38	28	55	99	74	198	492
D1Mit46	2.27497	0.320625	6.84643	0.232314	1.13577	0.322037	480	0.217822	0.0412766	0.290076	0.041777	0.227092	0.0264969	22	38	57	79	93	194	483
D19Mit88	2.24368	0.325681	5.50864	0.357	1.12005	0.327125	474	0.299065	0.0444702	0.285714	0.042476	0.232558	0.0263525	32	32	60	75	80	198	477
D2Mit9	2.06425	0.35625	6.18411	0.288714	1.03011	0.357757	479	0.210145	0.0348075	0.28972	0.0464633	0.244726	0.0279857	29	31	58	109	76	179	482
D8Mit36	2.05655	0.357623	2.80604	0.729858	1.02626	0.359126	481	0.209302	0.0359573	0.288136	0.0441276	0.248945	0.028147	27	34	59	102	84	178	484
D10Mit31	2.03763	0.361022	7.08071	0.214707	1.01668	0.362609	458	0.308511	0.0478946	0.24	0.0365837	0.235537	0.0273338	29	30	57	65	95	185	461
D7Mit39	1.86986	0.392613	3.62216	0.60499	0.93277	0.394163	488	0.206897	0.037774	0.281481	0.0408167	0.245833	0.0278519	24	38	59	92	97	181	491
D9Mit8	1.7863	0.409363	7.10412	0.213011	0.890837	0.411008	467	0.224806	0.0368981	0.302083	0.0496486	0.24898	0.027683	29	29	61	100	67	184	470
D1Mit406	1.6396	0.44052	1.99618	0.849673	0.81753	0.442122	490	0.264463	0.0402619	0.268908	0.0409414	0.217391	0.0259832	32	32	55	89	87	198	493
D17Mit51	1.55484	0.459589	1.74178	0.883595	0.775117	0.461218	486	0.288	0.0406654	0.241935	0.0374229	0.229167	0.0271867	36	30	55	89	94	185	489
D9Mit22	1.54982	0.460745	10.726	0.0570908	0.772577	0.462395	480	0.292035	0.042965	0.226804	0.0408974	0.238095	0.0258251	33	22	65	80	75	208	483
D16Mit14	1.54382	0.46213	3.82742	0.574521	0.769632	0.46374	492	0.215385	0.0361944	0.284404	0.0454553	0.242188	0.0268279	28	31	62	102	78	194	495
D2Mit1	1.52859	0.465662	4.67506	0.456807	0.761997	0.467288	488	0.269565	0.0415595	0.279279	0.0430639	0.226415	0.0257576	31	31	60	84	80	205	491
D7Mit80	1.48281	0.476444	2.46689	0.781474	0.739121	0.478064	491	0.208333	0.0372286	0.275862	0.0435781	0.248062	0.0269404	25	32	64	95	84	194	494
D1Mit30	1.43446	0.488103	4.09466	0.53587	0.714827	0.489813	466	0.22549	0.0415831	0.286885	0.0428524	0.236735	0.0272128	23	35	58	79	87	187	469
D18Mit35	1.41475	0.492937	7.17766	0.207759	0.705064	0.494584	484	0.277228	0.044763	0.268116	0.0376099	0.225806	0.0266038	28	37	56	73	101	192	487
D13Mit139	1.3467	0.509996	2.98981	0.701556	0.670951	0.511719	462	0.27619	0.043843	0.267241	0.0410124	0.22541	0.0268052	29	31	55	76	85	189	465
D12Mit56	1.31212	0.518891	4.93796	0.423498	0.653804	0.520518	489	0.280303	0.0392422	0.219048	0.0389339	0.239216	0.0267676	37	23	61	95	82	194	492
D11Mit53	1.29418	0.523567	2.01037	0.847709	0.64484	0.525192	489	0.234783	0.0396984	0.285714	0.0418219	0.23506	0.0268184	27	36	59	88	90	192	492
D5Mit148	1.24479	0.536657	5.77991	0.328227	0.62017	0.538276	489	0.205607	0.039254	0.25	0.0415565	0.260223	0.0268013	22	29	70	85	87	199	492
D10Mit80	1.22546	0.541868	2.60499	0.760608	0.610508	0.54349	487	0.230088	0.0397703	0.282443	0.0408991	0.235772	0.0271191	26	37	58	87	94	188	490
D14Mit14	1.22515	0.541952	7.4769	0.187519	0.610243	0.543654	464	0.234043	0.0439044	0.294118	0.043694	0.248031	0.0271514	22	35	63	72	84	191	467
D17Mit176	1.21487	0.544747	1.31524	0.933356	0.605229	0.546357	490	0.28	0.0403213	0.264	0.0391523	0.230453	0.0270708	35	33	56	90	92	187	493
D7Mit227	1.18705	0.552376	4.65481	0.459441	0.591347	0.553974	492	0.210938	0.0362018	0.254717	0.0437512	0.260536	0.0272211	27	27	68	101	79	193	495
D1Mit67	1.16943	0.557264	5.48924	0.359128	0.582514	0.558884	484	0.234043	0.0357837	0.283333	0.0427049	0.234513	0.0282463	33	34	53	108	86	173	487
D11Mit307	1.14704	0.563538	5.87978	0.318093	0.571351	0.565139	488	0.235294	0.0422077	0.27907	0.0408318	0.230769	0.0261799	24	36	60	78	93	200	491
D4Mit203	1.09535	0.578293	8.69287	0.12196	0.545549	0.579876	489	0.215827	0.0350203	0.255102	0.0454127	0.262745	0.0276159	30	25	67	109	73	188	492
D7Mit291	1.09244	0.579135	3.45403	0.630355	0.544089	0.580723	487	0.268519	0.0428447	0.272	0.0400567	0.229572	0.0262848	29	34	59	79	91	198	490
D5Mit255	1.02601	0.598695	5.87913	0.318158	0.510907	0.600276	481	0.208696	0.0380606	0.25	0.0438251	0.256604	0.0268806	24	26	68	91	78	197	484
D10Mit42	1.01996	0.600507	2.23741	0.815414	0.507889	0.602087	481	0.230088	0.0397703	0.223077	0.0364882	0.26556	0.0285072	26	29	64	87	101	177	484
D11Mit2	0.979	0.612933	1.42513	0.921545	0.48749	0.614464	490	0.239316	0.039615	0.277778	0.0411146	0.232	0.0267501	28	35	58	89	91	192	493
D17Mit105	0.969286	0.615917	1.02857	0.960229	0.482576	0.617495	474	0.282051	0.0417813	0.256198	0.0391511	0.23431	0.0274557	33	31	56	84	90	183	477
D18Mit3	0.958999	0.619093	1.1607	0.948592	0.477448	0.620662	475	0.208696	0.0380606	0.256198	0.0411026	0.252066	0.0279692	24	31	61	91	90	181	478
D8Mit190	0.928241	0.628688	2.08339	0.83749	0.462154	0.630201	487	0.27907	0.0396459	0.247788	0.0399372	0.233871	0.0269334	36	28	58	93	85	190	490
D13Mit117	0.911647	0.633926	1.08224	0.955663	0.453889	0.63542	490	0.256	0.0391918	0.269841	0.0400761	0.227273	0.0269947	32	34	55	93	92	187	493
D3Mit49	0.877453	0.644857	4.32934	0.503037	0.436795	0.64636	480	0.264706	0.0379704	0.214953	0.0386144	0.254167	0.0281632	36	23	61	100	84	179	483
D12Mit88	0.854527	0.652292	4.4092	0.492123	0.425358	0.653782	479	0.240876	0.0366677	0.277778	0.0443929	0.232068	0.0274797	33	30	55	104	78	182	482
D2Mit147	0.828029	0.660991	2.96687	0.705093	0.412106	0.662493	469	0.274809	0.0391535	0.236364	0.0396555	0.233766	0.0279066	36	26	54	95	84	177	472
D4Mit228	0.795898	0.671696	1.8301	0.872118	0.396087	0.673173	469	0.241935	0.0386145	0.219512	0.036932	0.262222	0.0293882	30	27	59	94	96	166	472
D17Mit123	0.778678	0.677505	2.0777	0.838292	0.387557	0.678924	483	0.229008	0.0368535	0.276423	0.0417957	0.258621	0.0288102	30	34	60	101	89	172	486
D3Mit208	0.766551	0.681625	3.14798	0.677184	0.381403	0.68312	455	0.235294	0.0390492	0.28	0.046506	0.238494	0.027624	28	28	57	91	72	182	458
D1Mit17	0.762064	0.683156	2.07901	0.838109	0.379195	0.684625	462	0.264	0.0395849	0.218487	0.0369157	0.253394	0.0293246	33	26	56	92	93	165	465
D2Mit17	0.747255	0.688233	3.28869	0.655573	0.371879	0.689637	479	0.272727	0.0406558	0.226415	0.039601	0.239216	0.0267676	33	24	61	88	82	194	482
D3Mit25	0.739967	0.690746	6.72319	0.242054	0.368267	0.692125	485	0.230216	0.0358354	0.277228	0.0461958	0.241935	0.0272492	32	28	60	107	73	188	488
D13Mit191	0.722303	0.696873	3.10601	0.683646	0.359446	0.698251	480	0.273585	0.0435055	0.251969	0.0381136	0.232	0.0267501	29	32	58	77	95	192	483
D9Mit105	0.706267	0.702484	7.90254	0.161689	0.351415	0.703877	469	0.283019	0.0439609	0.247525	0.0421273	0.241509	0.0263415	30	25	64	76	76	201	472
D7Mit25	0.685764	0.709722	2.50802	0.775287	0.341277	0.71103	492	0.224	0.0374407	0.27027	0.043665	0.243243	0.0267109	28	30	63	97	81	196	495
D13Mit78	0.681524	0.711228	2.07345	0.838892	0.339086	0.712596	469	0.280374	0.0436284	0.241935	0.0376228	0.240664	0.0275941	30	30	58	77	94	183	472
D7Mit281	0.679205	0.712053	4.84506	0.435081	0.338005	0.713358	491	0.230769	0.0415144	0.272727	0.0400181	0.24031	0.0266525	24	36	62	80	96	196	494
D8Mit4	0.675101	0.713516	2.88087	0.718345	0.335923	0.714846	480	0.272727	0.0389114	0.256	0.0387488	0.234513	0.0282463	36	32	53	96	93	173	483
D8Mit31	0.66857	0.71585	9.24076	0.099838	0.332656	0.717184	476	0.257143	0.0370708	0.273684	0.0465065	0.233607	0.0271435	36	26	57	104	69	187	479
D12Mit12	0.662019	0.718198	2.35492	0.798168	0.329415	0.719506	483	0.272727	0.0389114	0.241071	0.0397429	0.235537	0.0273338	36	27	57	96	85	185	486
D11Mit294	0.63618	0.727537	3.68908	0.594991	0.316512	0.728841	474	0.242718	0.0424502	0.275591	0.0406982	0.238866	0.0271857	25	35	59	78	92	188	477
D16Mit140	0.581634	0.747653	1.17528	0.947226	0.289368	0.748866	483	0.234375	0.0375891	0.275862	0.0428554	0.247934	0.0278155	30	32	60	98	84	182	486
D17Mit3	0.569388	0.752244	1.77705	0.879053	0.283269	0.753442	483	0.247863	0.040089	0.27193	0.0425439	0.235294	0.0266156	29	31	60	88	83	195	486
D17Mit70	0.50331	0.777513	3.36722	0.643567	0.250366	0.778616	485	0.256	0.0391918	0.257353	0.0376603	0.229075	0.0279538	32	35	52	93	101	175	488
D10Mit10	0.441418	0.80195	7.51364	0.185155	0.21948	0.803021	457	0.252632	0.0448175	0.231481	0.04021	0.264591	0.0275697	24	25	68	71	83	189	460
D4Mit219	0.422167	0.809707	1.81319	0.874342	0.209958	0.810692	481	0.224806	0.0368981	0.252252	0.0421625	0.254098	0.0279279	29	28	62	100	83	182	484
D18Mit19	0.375244	0.828928	3.89548	0.56456	0.186558	0.829873	460	0.254098	0.0395776	0.27907	0.0403267	0.25	0.0298098	31	36	53	91	93	159	463
D14Mit9	0.371375	0.830533	0.672365	0.984451	0.184644	0.831461	465	0.258621	0.0408322	0.229508	0.0374996	0.256522	0.0288588	30	28	59	86	94	171	468
D13Mit75	0.321174	0.851644	8.86813	0.114441	0.159694	0.85245	479	0.236559	0.0443061	0.230159	0.0374927	0.254753	0.026919	22	29	67	71	97	196	482
D4Mit9	0.319735	0.852257	2.01948	0.846443	0.158999	0.853041	491	0.228346	0.0373958	0.252252	0.0420661	0.253906	0.0272561	29	28	65	98	83	191	494
D19Mit19	0.256632	0.879576	0.773249	0.978708	0.127577	0.880255	474	0.267241	0.0412651	0.253968	0.0385847	0.242553	0.0280202	31	32	57	85	94	178	477
D10Mit2	0.216149	0.897561	2.48665	0.778505	0.107463	0.898131	489	0.247706	0.0415385	0.259542	0.0387548	0.238095	0.0268837	27	34	60	82	97	192	492
D5Mit239	0.187813	0.910368	8.5136	0.13011	0.0933346	0.910906	459	0.241379	0.0399037	0.266667	0.0476762	0.257812	0.0273929	28	24	66	88	66	190	462
D5Mit95	0.183148	0.912494	3.33835	0.647975	0.0910496	0.912988	489	0.244604	0.0365915	0.232143	0.0397469	0.253112	0.0280659	34	26	61	105	86	180	492
D13Mit3	0.119839	0.94184	2.70448	0.745434	0.059535	0.94221	446	0.259843	0.039069	0.261682	0.0427461	0.246512	0.0294612	33	28	53	94	79	162	449
D1Mit15	0.117241	0.943065	1.79303	0.876978	0.0582691	0.943403	478	0.247788	0.0407944	0.257576	0.038458	0.241525	0.0279202	28	34	57	85	98	179	481
D7Mit268	0.0773443	0.962066	5.87903	0.318169	0.0384419	0.96229	488	0.237288	0.0393301	0.252427	0.0434458	0.248148	0.0263357	28	26	67	90	77	203	491
D4Mit13	0.0689226	0.966126	11.5303	0.0418219	0.0342422	0.96634	458	0.245902	0.0391473	0.261905	0.0487805	0.25098	0.0272051	30	22	64	92	62	191	461
D14Mit6	0.0666124	0.967242	1.1291	0.951495	0.0330933	0.967451	456	0.264151	0.0430255	0.254386	0.0407007	0.251046	0.0281071	28	29	60	78	85	179	459
D4Mit26	0.0645161	0.968257	1.66667	0.893072	0.0320608	0.96845	477	0.241935	0.0386145	0.25	0.0420854	0.254032	0.0276985	30	27	63	94	81	185	480
D4Mit186	0.0545263	0.973105	3.07375	0.688617	0.0271002	0.973265	490	0.24	0.0383532	0.252336	0.0425347	0.249042	0.0268199	30	27	65	95	80	196	493
D10Mit214	0.0289195	0.985644	4.70741	0.452621	0.0143722	0.985731	488	0.245098	0.0428011	0.253846	0.0385421	0.247104	0.0268533	25	33	64	77	97	195	491
D14Mit71	0.0188912	0.990599	0.298708	0.997667	0.00938557	0.990659	466	0.247863	0.040089	0.254098	0.0397426	0.247826	0.0285309	29	31	57	88	91	173	469

## Sheet: fixed
Genetic linkage of mouse genome with histamine hypersensitivity (Hhs)
Genomic coordinates	Primer	Sensitive				Resistant			Total	chi (2x3)	p value
		B10.S	SJL	Het		B10.S	SJL	Het
1:13,297,384-13,297,523	D1Mit67	33	34	53		108	86	173	487	1.16943	0.557264
1:36,057,241-36,057,457	D1Mit278	25	36	61		99	90	182	493	2.40635	0.300239
1:75,572,547-75,572,799	D1Mit46	22	38	57		79	93	194	483	2.27497	0.320625
1:77,403,501-77,403,621	D1Mit322	25	36	55		89	87	192	484	2.54819	0.279683
1:133,363,098-133,363,199	D1Mit30	23	35	58		79	87	187	469	1.43446	0.488103
1:168,358,674-168,358,833	D1Mit15	28	34	57		85	98	179	481	0.117241	0.943065
1:183,092,111-183,092,234	D1Mit406	32	32	55		89	87	198	493	1.6396	0.44052
1:189,571,254-189,571,420	D1Mit17	33	26	56		92	93	165	465	0.762064	0.683156
2:3,886,089-3,886,211	D2Mit1	31	31	60		84	80	205	491	1.52859	0.465662
2:17,202,994-17,203,123	D2Mit267	28	34	59		88	71	203	483	3.95068	0.138714
2:65,439,402-65,439,590	D2Mit9	29	31	58		109	76	179	482	2.06425	0.35625
2:151,799,021-151,799,209	D2Mit22	35	28	54		81	66	199	463	4.55717	0.102429
2:172,394,708-172,394,821	D2Mit147	36	26	54		95	84	177	472	0.828029	0.660991
N.A	D2Mit17	33	24	61		88	82	194	482	0.747255	0.688233
3:29,083,300-29,083,442	D3Mit118	27	31	62		114	83	175	492	2.98868	0.224397
3:48,883,405-48,883,548	D3Mit6	27	25	70		104	79	183	488	2.35781	0.307615
3:55,429,825-55,429,970	D3Mit208	28	28	57		91	72	182	458	0.766551	0.681625
3:56,796,681-56,796,810	D3Mit25	32	28	60		107	73	188	488	0.739967	0.690746
3:89,232,660-89,232,787	D3Mit49	36	23	61		100	84	179	483	0.877453	0.644857
3:142,830,837-142,830,952	D3Mit38	42	26	50		86	89	179	472	5.74155	0.0566549
3:148,745,409-148,745,542	D3Mit147	41	27	52		95	95	177	487	3.09534	0.212743
4:33,893,431-33,893,540	D4Mit228	30	27	59		94	96	166	472	0.795898	0.671696
4:63,365,294-63,365,441	D4Mit17	27	25	68		107	87	175	489	3.24881	0.197029
4:89,063,835-89,064,044	D4Mit26	30	27	63		94	81	185	480	0.0645161	0.968257
4:91,145,650-91,145,792	D4Mit186	30	27	65		95	80	196	493	0.0545263	0.973105
4:95,069,342-95,069,538	D4Mit9	29	28	65		98	83	191	494	0.319735	0.852257
4:102,923,970-102,924,082	D4Mit219	29	28	62		100	83	182	484	0.422167	0.809707
4:129,572,018-129,572,122	D4Mit203	30	25	67		109	73	188	492	1.09535	0.578293
4:142,504,302-142,504,390	D4Mit13	30	22	64		92	62	191	461	0.0689226	0.966126
5:31,975,890-31,976,038	D5Mit148	22	29	70		85	87	199	492	1.24479	0.536657
5:54,954,339-54,954,456	D5Mit255	24	26	68		91	78	197	484	1.02601	0.598695
5:107,413,140-107,413,285	D5Mit239	28	24	66		88	66	190	462	0.187813	0.910368
5:124,829,235-124,829,348	D5Mit95	34	26	61		105	86	180	492	0.183148	0.912494
6:25,150,229-25,150,350	D6Mit116	29	36	53		90	71	203	482	6.83723	0.0327577
6:48,726,556-48,726,705	D6Mit74	21	47	48		111	66	189	482	25.6866	2.64381e-06
6:71,119,218-71,119,467	D6Mit17	16	56	45		116	57	180	470	51.1645	7.75828e-12
6:104,503,360-104,503,555	D6Mit36	8	62	51		124	52	198	495	81.6072	1.90201e-18
6:121,115,242-121,115,387	D6Mit216	9	65	41		120	42	192	469	103.363	3.58986e-23
6:125,356,646-125,356,785	D6Mit254	11	65	42		127	51	194	490	89.4712	3.72877e-20
6:128,839,901-128,840,035	D6Mit289	10	58	49		124	56	188	485	66.4389	3.74084e-15
6:138,976,326-138,976,494	D6Mit59	8	62	47		115	56	195	483	75.6333	3.7708e-17
7:18,886,584-18,886,733	D7Mit191	23	30	69		104	69	195	490	4.89251	0.0866174
7:36,580,590-36,580,679	D7Mit227	27	27	68		101	79	193	495	1.18705	0.552376
7:40,239,148-40,239,292	D7Mit80	25	32	64		95	84	194	494	1.48281	0.476444
7:51,667,139-51,667,295	D7Mit85	22	34	65		90	79	203	493	3.34062	0.188189
7:99,679,380-99,679,528	D7Mit39	24	38	59		92	97	181	491	1.86986	0.392613
7:112,212,330-112,212,440	D7Mit281	24	36	62		80	96	196	494	0.679205	0.712053
7:136,561,133-136,561,304	D7Mit291	29	34	59		79	91	198	490	1.09244	0.579135
N.A	D7Mit25	28	30	63		97	81	196	495	0.685764	0.709722
N.A	D7Mit268	28	26	67		90	77	203	491	0.0773443	0.962066
8:32,016,544-32,016,701	D8Mit4	36	32	53		96	93	173	483	0.675101	0.713516
8:35,987,864-35,987,996	D8Mit190	36	28	58		93	85	190	490	0.928241	0.628688
8:71,287,817-71,287,993	D8Mit31	36	26	57		104	69	187	479	0.66857	0.71585
8:106,785,563-106,785,681	D8Mit12	26	33	58		109	62	177	465	7.152	0.0279874
8:114,663,894-114,664,088	D8Mit200	27	31	60		106	78	166	468	2.51789	0.283953
8:121,307,238-121,307,371	D8Mit36	27	34	59		102	84	178	484	2.05655	0.357623
9:37,394,901-37,395,074	D9Mit2	37	24	57		84	83	194	479	3.0839	0.213963
9:49,508,998-49,509,211	D9Mit22	33	22	65		80	75	208	483	1.54982	0.460745
9:63,332,429-63,332,570	D9Mit105	30	25	64		76	76	201	472	0.706267	0.702484
9:76,462,664-76,462,846	D9Mit8	29	29	61		100	67	184	470	1.7863	0.409363
9:99,910,333-99,910,428	D9Mit12	29	29	60		105	64	192	479	2.88673	0.236131
10:11,642,896-11,643,049	D10Mit80	26	37	58		87	94	188	490	1.22546	0.541868
10:21,532,255-21,532,377	D10Mit2	27	34	60		82	97	192	492	0.216149	0.897561
10:25,649,105-25,649,228	D10Mit214	25	33	64		77	97	195	491	0.0289195	0.985644
10:68,255,660-68,255,809	D10Mit31	29	30	57		65	95	185	461	2.03763	0.361022
10:82,655,104-82,655,287	D10Mit42	26	29	64		87	101	177	484	1.01996	0.600507
10:92,291,521-92,291,700	D10Mit10	24	25	68		71	83	189	460	0.441418	0.80195
10:118,661,259-118,661,448	D10Mit14	32	26	62		86	111	172	489	3.19568	0.202333
11:4,557,896-4,558,058	D11Mit72	24	37	59		78	88	202	488	2.30824	0.315334
11:12,318,637-12,318,743	D11Mit2	28	35	58		89	91	192	493	0.979	0.612933
11:21,429,418-21,429,532	D11Mit294	25	35	59		78	92	188	477	0.63618	0.727537
11:32,277,092-32,277,321	D11Mit53	27	36	59		88	90	192	492	1.29418	0.523567
11:40,059,901-40,060,013	D11Mit307	24	36	60		78	93	200	491	1.14704	0.563538
11:69,793,981-69,794,121	D11Mit29	24	40	52		75	94	195	480	3.66966	0.159641
11:73,389,313-73,389,442	D11Mit194	26	41	51		77	90	196	481	5.27985	0.0713666
11:83,842,594-83,842,826	D11Mit36	33	37	50		76	94	200	490	5.69671	0.0579396
11:114,093,917-114,094,064	D11Mit167	28	41	53		83	93	197	495	4.17377	0.124073
12:12,302,608-12,302,754	D12Mit56	37	23	61		95	82	194	492	1.31212	0.518891
12:24,673,159-24,673,302	D12Mit12	36	27	57		96	85	185	486	0.662019	0.718198
12:41,646,392-41,646,525	D12Mit2	38	28	55		99	74	198	492	2.2907	0.318113
12:54,638,868-54,639,009	D12Mit88	33	30	55		104	78	182	482	0.854527	0.652292
12:78,993,390-78,993,590	D12Mit4	30	31	57		104	72	191	485	2.37932	0.304325
12:82,456,277-82,456,435	D12Mit157	26	34	59		94	77	190	480	2.81884	0.244285
12:102,995,320-102,995,424	D12Mit7	30	35	54		94	73	195	481	4.67659	0.0964921
13:20,431,342-20,431,502	D13Mit3	33	28	53		94	79	162	449	0.119839	0.94184
13:37,562,963-37,563,080	D13Mit117	32	34	55		93	92	187	493	0.911647	0.633926
13:51,767,907-51,768,045	D13Mit139	29	31	55		76	85	189	465	1.3467	0.509996
13:84,905,880-84,906,000	D13Mit191	29	32	58		77	95	192	483	0.722303	0.696873
13:106,469,902-106,470,062	D13Mit75	22	29	67		71	97	196	482	0.321174	0.851644
13:118,829,225-118,829,453	D13Mit78	30	30	58		77	94	183	472	0.681524	0.711228
14:29,668,256-29,668,520	D14Mit14	22	35	63		72	84	191	467	1.22515	0.541952
14:67,456,760-67,456,907	D14Mit6	28	29	60		78	85	179	459	0.0666124	0.967242
14:96,265,856-96,266,027	D14Mit71	29	31	57		88	91	173	469	0.0188912	0.990599
N.A	D14Mit9	30	28	59		86	94	171	468	0.371375	0.830533
15:14,218,528-14,218,650	D15Mit150	34	37	46		93	87	169	466	3.2388	0.198018
15:55,268,555-55,268,666	D15Mit26	22	36	63		93	82	197	493	4.10029	0.128716
15:83,755,739-83,755,886	D15Mit33	18	39	53		79	75	193	457	8.88572	0.0117622
15:94,278,551-94,278,669	D15Mit245	21	48	49		90	84	189	481	13.8692	0.000973524
15:102,988,005-102,988,123	D15Mit16	23	39	60		87	84	176	469	3.60371	0.164993
16:7,445,880-7,445,989	D16Mit122	23	32	64		92	85	172	468	2.37067	0.305645
16:31,324,304-31,324,397	D16Mit110	23	32	68		96	84	191	494	2.67786	0.262126
16:36,240,487-36,240,618	D16Mit4	23	31	70		103	84	187	498	3.98712	0.136209
16:51,385,838-51,386,028	D16Mit14	28	31	62		102	78	194	495	1.54382	0.46213
16:70,765,003-70,765,147	D16Mit140	30	32	60		98	84	182	486	0.581634	0.747653
17:9,688,678-9,688,822	D17Mit97	37	30	53		82	86	182	470	3.03851	0.218875
17:41,301,859-41,301,973	D17Mit105	33	31	56		84	90	183	477	0.969286	0.615917
17:42,740,294-42,740,461	D17Mit176	35	33	56		90	92	187	493	1.21487	0.544747
17:43,504,841-43,504,994	D17Mit51	36	30	55		89	94	185	489	1.55484	0.459589
17:52,690,804-52,690,957	D17Mit70	32	35	52		93	101	175	488	0.50331	0.777513
17:63,639,035-63,639,149	D17Mit89	32	39	53		92	94	186	496	2.38556	0.303376
17:68,143,589-68,143,719	D17Mit3	29	31	60		88	83	195	486	0.569388	0.752244
17:78,993,581-78,993,773	D17Mit72	24	32	63		96	73	192	480	3.29842	0.192202
17:93,199,619-93,199,751	D17Mit123	30	34	60		101	89	172	486	0.778678	0.677505
18:5,041,119-5,041,269	D18Mit19	31	36	53		91	93	159	463	0.375244	0.828928
18:44,976,313-44,976,451	D18Mit35	28	37	56		73	101	192	487	1.41475	0.492937
18:49,957,976-49,958,154	D18Mit24	32	39	48		75	116	172	482	2.56034	0.277989
18:81,448,513-81,448,616	D18Mit3	24	31	61		91	90	181	478	0.958999	0.619093
19:20,345,852-20,345,984	D19Mit16	22	34	68		89	83	196	492	2.67262	0.262814
19:37,256,915-37,257,062	D19Mit88	32	32	60		75	80	198	477	2.24368	0.325681
19:39,439,819-39,439,956	D19Mit19	31	32	57		85	94	178	477	0.256632	0.879576
19:59,598,427-59,598,562	D19Mit71	39	31	54		89	96	178	487	2.34899	0.308975
B10.S x SJL F2 mice were genotyped at the markers shown (2nd column), and phenotyped for Hhs: histamine sensitivity was determined by i.v. injection of 50 mg/kg of histamine-free base in 0.2 ml of PBS 30 days post CFA injection. Deaths due to hypotensive and hypovolemic shock were recorded 30 min after histamine challenge
