# Supplementary material for: A natural mouse model reveals genetic determinants of systemic capillary leak syndrome (Clarkson disease)
Source: Commun Biol. 2019 Oct 31;2:398. doi: 10.1038/s42003-019-0647-4 (PMC6823437; doi:10.1038/s42003-019-0647-4)
Supplement: Supplementary file 4 — Supplementary Data 2 [file 42003_2019_647_MOESM4_ESM.xlsx]

## Sheet: Fig.1a
		control1	control2	control3	control4	control5	control6	control7	SCLS1	SCLS2	SCLS3	SCLS4	SCLS5	SCLS6	SCLS7	SCLS8	SCLS9	SCLS10	SCLS11	SCLS12	SCLS13	SCLS14	SCLS15	SCLS16
histamine wheal area (mm^2)
	histamine conc. (ug/ml)
	0.001	12.1071	0	18.8143	12.7286	22.3714	39.3143	5	ND	21.8571	4.52143	26.2071	0	17.9143	6.3	0	4.17857	47.7429	17.55	12.6	40.0286	43.8143	41.1357	29.5786
ND=not done	0.005	4.24286	0	19.9286	15.25	13.5	18.6857	17.4071	12.45	17.3786	7.88571	19.6643	5.97857	18.0643	11.3143	28.35	11.2286	45.0429	22.2214	24.4071	42.2786	35.2786	45.3214	30.5357
	0.01	8.12857	19.2643	19.4143	11.9143	19.2643	27.9857	33.0714	23.9714	18.6429	15.7071	21.7929	8.4	14.4643	11.4429	23.7214	32.3357	35.3786	19.5643	24.6429	29.4214	55.8857	35.95	38.2571
	0.05	9.81429	10.6714	25.6643	16.4143	17.8286	25.9929	30.0929	37.8643	14.8714	12	30.5571	8.76429	17.1	19.7357	23.9357	40.7571	36.1286	35.9143	30.6643	58.3357	37.6643	34.1071	36.4571
	0.1	9.6	20.0357	21.75	16.1357	24.0643	25.5429	32.5214	41.1571	29.55	11.5929	24.45	21	18.9643	31.3929	32.2071	50.4643	31.65	30.7071	41.8929	53.8929	53.3857	40.05	23.0857
	0.5	11.6357	21.2786	29.7429	28.6786	30.5357	27.9	40.2143	74.8429	43.8643	15.4929	30.9	23.3	18.8571	20.4429	34.8857	58.3071	42.1929	49.0286	35.4857	50.2929	62.3929	43.7857	27.9214
	1	10.2857	36.6643	23.8286	36.5786	39.9429	42.1714	42.6786	27.8286	37.5857	26.7214	33.5571	25.5857	15.7929	31.9286	54.0643	62.7	83.1643	67.6714	68.2071	52.8857	53.0714	56.6429	82.8071
	2	45.2357	62.7	36.3857	47.9429	40.3929	50.85	38.5571	65.0071	44.1	27	47.5071	44.0357	45.5143	45.4643	67.8857	107.85	96.9857	58.5214	47.7643	77.55	58.3714	52.8786	63.2071

## Sheet: Fig.1b
		control1	control2	control3	control4	control5	control6	control7	SCLS1	SCLS2	SCLS3	SCLS4	SCLS5	SCLS6	SCLS7	SCLS8	SCLS9	SCLS10	SCLS11	SCLS12	SCLS13	SCLS14	SCLS15	SCLS16
morphine wheal area (mm^2)
	morphine conc. (ug/ml)
	0.01	11.8714	0	12.9	0	0	8.35714	13.8429	ND	11.1643	4.07143	34.0929	0	27.0429	0	32.9357	28.8857	21.8571	8.1	25.6714	13.8214	42.0571	46.0357	12.9214
ND=not done	0.05	21.3429	0	20.6571	13.3714	0	11.6786	17.4786	ND	18.4071	3.42857	8.1	12.45	15.4071	5.85	47.7643	29.7643	22.0714	8.78571	28.5643	32.2643	47.0071	40.7214	14.4214
	0.1	2.31429	16.1786	16.9071	0	0	17.5714	22.9143	ND	22.7143	7.09286	31.4571	7.88571	22.8	15.6643	28.8	30.8143	25.5	29.5286	32.4857	43.5214	48.3786	48.6643	15.6571
	0.5	3.34286	21	14.8929	21.3	17.4429	24	32.25	ND	22.9929	11.0786	0	11.2286	23.4857	19.4786	43.2429	44.8286	32.6571	22.3714	21.9214	37.1429	63.8071	44.8643	21.5571
	1	7.47857	8.37857	14.7429	15	15.5571	22.05	31.5143	ND	27.1571	8.80714	30	15	24.4286	16.8643	53.9786	46.8214	31.4286	35.0286	18.6429	40.7143	56.4286	49.9429	18.4071
	5	8.12143	31.2643	20.2214	21.8786	13.05	36.9214	77.1071	55.55	27.9214	18.5786	23.1714	48.6	39.0429	11.5071	87.6429	80.6143	31.1357	33.0643	45.3214	61.6071	76.4643	48.1071	92.1643

## Sheet: Fig.2a
Systolic BP (mm Hg)	NZO/HlLtJ	NOD/ShiLtJ	SWR/J	PL/J	C57BL/6J	RIIIS/J	FVB/N	BALB/cAnN	DBA/2J	A/J	NZW/LacJ	CBA/J	NON/ShiLtJ	LP/J	BTBR T+ tf/J	C3H/HeJ	SJL/J
	131	126	131	117	104	107	101	108	104	108	107	106	99	109	101	101	98
	134	124	123	129	119	122	114	114	109	112	99	106	104	105	98	101	96
	128	123	130	113	115	115	115	107	107	101	113	109	102	96	101	99	111
	127	127	122	126	116	115	107	110	106	112	101	87	111	93	103	103	103
	136	126	128	110	123	103	111	104	111	109	111	108	111	102	102	103	96
	132	122	128	118	109	123	105	105	108	106	124	102	104	108	102	101	101
	132	136	126		112	112	108	105	103	104	104	108	100	100	98	104	104
	138	129	128		114	121	114	104	105	111	107	110	101	110	99	98	101
	132	128	128		117	120	115	108	114	116	97	113	99	111	107	95	101
	131	122			117	115	117	113	111	103		106	117	92	103	105	96
	134	134					115			95						96	100
	134	128					109			104
							107			104
							103
							104
							107
							111
							106
							117
							114

## Sheet: Fig.2b
Hematocrit (%)
NZO/HlLtJ	SJL/J	NOD/ShiLtJ	LP/J	C57BL/6J	CBA/CaJ	RIIIS/J	SWR/J	PL/J	NON/ShiLtJ	BALB/cByJ	C3H/HeJ	NZW/LacJ	BTBR T+ Itpr3tf/J	DBA/2J	A/J	FVB/NJ
52.5	50.7	52.4	51.4	47.9	52.1	48.9	50.1	43.8	45.4	47.6	47.6	45.3	43.4	45.7	44.3	46.6
62.2	59.1	53.9	51.2	47.7	48.7	48.1	45.7	48.5	42.8	44.9	47.2	47.5	43.2	45.3	44.3	44.9
56.9	54.7	51.1	53.9	50.3	52.3	50.8	49.6	46.9	44.1	47.1	51.5	47.9	43.7	48.5	43.4	39.7
62.7	52.1	51.7	53.9	54.4	49.3	50.4	46.2	46.9	45.7	46.2	44.9	39.3	46.9	46.5	43.2	32.5
61.2	53.6	52.1	52.1	53.6	49.3	51	48.2	47.7	45.8	45.4	47.1	44.1	44.3	44.8	47.7	48.3
53.8		48.4	53.6	51.7		53	50.5	47.8	44.2	46	46.1	47.2	43.1	45.7	42.8	45.4
51.9		49.6	50.3	52.8		48.3	49.1	46.2	44.4	44.9	44.5	45.6	43.2	44.8	47.2	41.8
63		50.3	49.6	47.5			49	46.5			43.6			45.2	45.2	47.5
				45.7
				44.8
				47.2
				46.1
				47.4
				48.5
				49.6
				46.8
				47.3
				55.6
				48.4
				51.1
				53.5
				53.4
				49.4
				50.4
				50.2
				51.4
				47.2
				51.5
				54.2
				52.8
				49.6
				49.7
				54.2
				52.2
				53.3
				56
				55.3
				41.2
				46.2
				48.3
				43.7
				46.2
				47.4
				47
				48.9
				46.4
				48
				50.6
				49.8
				53.5
				50.2
				51.2
				52
				49
				48.2
				51.1
				51.1
				51.9
				52.7
				51.5
				52.5
				52.9
				54.6
				52.3
				49.6
				50.2
				50
				53.2
				53.1
				51.6
				52.4
				50.7
				50.4
				51.1
				50.7
				51.1
				49.9
				49
				49.7
				51.7
				51.4
				50.4
				48.8
				55.3
				53.7
				51.5
				53.4
				43.8
				50.2
				47.5
				53.6
				51.5

## Sheet: Fig.2c
plasma albumin (g/dl)
NOD.B10Sn-H2<b>/J	NZW/LacJ	A/J	BTBR T+Itpr3tf/J	NZO/HlLtJ	DBA/2J	CBA/J	C3H/HeJ	LP/J	C57BL/6J	FVB/NJ	PL/J	RIIIS/J	SWR/J	SJL/J	NON/ShiLtJ	BALB/cByJ
4	3.8	3.9	4	3.9	3.5	3.6	3.5	3.6	3.5	3.6	3.2	2.8	3	3.2	2.8	2.7
4.2	4	4.1	4.1	3.6	3.6	3.6	3.5	3.6		3.5	3.3	3.2	3	2.9	2.8	2.8
3.9	3.8	3.7	3.9	3.6	3.7	3.6	4.1	3.4		3.5	3.1	3.2	2.8	2.8	2.8	2.8
	3.8	3.9	3.6	3.2	3.7	3.6	3.7			3.3	3.3	3	2.9	3.1	2.8	2.6
	4.1	4	3.6	4	3.7	4	3.5			3.7	3.2	2.9	2.8	2.9	2.6	2.7
	4	3.6	3.9	3.9	3.9	3.5	3.6			3.5	3.2	2.9	3.1	2.6	2.9	2.7
	3.9	3.8	3.9	3.9	3.6	3.6	3.2			3.4	3.2	3	2.9		2.6	2.9
		3.9	3.8	3.9		3.7	3.6				3.2	3.1			2.9	2.6
							3.9				3.2
							3.5				3
							3.4				3.2
							3.7				3.3
							3.6				3.1
							3.4				3.2
							3.5
							3.5

## Sheet: Fig.2d
	B10.S	SJL/J
Hct (%)	19.1	28.7
	20.8	28.7
	26.5	37.9
	38.9	38.1
	43.3	37.6
	15.5	35.1

## Sheet: Fig.2e
serum albumin (g/dl)	B10.S	SJL/J
	3.15	2.95
	2.89	2.62
	3.2	3.38
	2.83	3.23
	2.82	3.46
	2.87	2.81
	2.68	2.89
	2.87	2.61
	3.06	2.86
	3.08	2.94
	2.94	2.98
	2.74

## Sheet: Fig.2f
serum VEGFA (pg/ml)	B10.S	SJL/J
	43.46	78.57
	41.42	76.85
	13.08	69.84
	6.58	178.63
	26.08	90.38
	21.2	144.78
	35.1	55.2
	35.1	78.57
	30.69	68.06
	21.2	47.47
	28.41	36.17
	41.42	131.35
	30.69	58.96
	28.41	62.64
	13.08	58.02
	30.69	45.48
	15.93	55.2
	15.93	68.06
	32.91	57.09

## Sheet: Fig.2g
serum Angpt2 (ng/ml)	B10.S	SJL/J
	47.8382	47.668
	33.1015	54.8936
	36.9572	39.074
	28.0359	55.2296
	25.7591	38.2204
	28.9977	49.5065
	30.6314	44.3242
	20.0591	40.5679
	45.6724	47.3782
	40.9543	46.787
	31.4043	52.1179
	26.0259	23.6308
	29.5543	50.2938
	23.6654	41.1937
	23.6063	39.906
	30.4483	70.5157
	27.3784	46.8778
	27.0453	40.875
	32.2118	43.857
	29.9162

## Sheet: Fig.3a
	B10.S		SJL
Hct (%)	baseline	post histamine	baseline	post histamine
	19.1	58.5	28.7	58.1
	20.8	55.1	28.7	63.6
	26.5	57.5	37.9	71.9
	38.9	60.9	38.1	66.2
	43.3	55.2	37.6	71.3
	15.5	54.9	35.1	66.4

[truncated: 8 more sheets: Fig.3b, Fig.4b, Fig.4c, Fig.4d, Fig.5a, Fig.5b, Fig.6a, Fig.6b]
