# Supplementary material for: A natural mouse model reveals genetic determinants of systemic capillary leak syndrome (Clarkson disease)
Source: Commun Biol. 2019 Oct 31;2:398. doi: 10.1038/s42003-019-0647-4 (PMC6823437; doi:10.1038/s42003-019-0647-4)
Supplement: Supplementary file 5 — Supplementary Data 3 [file 42003_2019_647_MOESM5_ESM.xlsx]

## Sheet: Sheet1
List of primer used
Primer	Chromosome	Position	F (5'-3')	R (5'-3')
D1Mit67	1	13297384-13297523	CCAGATGGCAGGATTTGG	ACTTCCACATAAGTGCCATGG
D1Mit278	1	36057241- 36057457	TACGGCCCTAGCCTTGCTTA	TGACATCTGCTTCTTGCACC
D1Mit46	1	75572547- 75572799	AGTCAGTCAGGGCTACATGATG	CACGGGTGCTCTATTTGGAA
D1Mit322	1	78197982-‭78198267‬	CAAATTTACACCCATGTTGTGG	TCAATGGAGGGGAAGATCAG
D1Mit30	1	133363098- 133363199	TGAACCATCACCATGCTGTT	TGGGCTGCGTTTCTAAGG
D1Mit15	1	168358674- 168358833	TCCACAGAACTGTCCCTCAA	ATACACTCACACCACCCCGT
D1Mit406	1	183092111- 183092234	GAACTTGGAAACAAATATGAATTATCC	TGCAAGAGAGTAAGTTTTACTTACACA
D1Mit17	1	189571254- 189571420	GTGTCTGCCTTTGCACCTTT	CTGCTGTCTTTCCATCCACA
D2Mit1	2	3886089- 3886211	CTTTTTCGTATGTGGTGGGG	AACATTGGGCCTCTATGCAC
D2Mit267	2	17202994- 17203123	TGTCTAAGGGATAGGCCACG	AGCACATATGCTCGCACTTG
D2Mit9	2	65439402- 65439590	GTCTGCACTCTCACCAGCAA	CAGCTTGAAATGCCTTTGAG
D2Mit22	2	151799021- 151799209	GCTCCCTTTCCTCTTGAACC	GGGCCCTTATTCTATCTCCC
D2Mit147	2	172394708- 172394821	CATCCCTAAGACAAGCAACTCC	GTCACAATGTCCTTCTCCATCA
D2Mit17	2	173485475-173485676	AGGCAATTACAAGGCCTGG	CACCCATCTCCCTCAGTCAT
D3Mit118	3	29083300- 29083442	CCTCACAAAAAACCACACTGG	CATGTTTGGGGCGTAACTG
D3Mit6	3	48883405- 48883548	AACTTCAACATGTGAGGGGC	CCTGAAACAAAGCAACAGCA
D3Mit208	3	55429825- 55429970	TTCTGGACTAAAGGAGGCACA	AGAATTGTGAATGAACAGCGG
D3Mit25	3	56796681- 56796810	GTCTGGGTCGTCAGTGGC	TGGAGGCTACCATCTCCAAG
D3Mit49	3	89232660-89232787	CTTTTCTCGCCCCACTTTC	TCCTTTTAGTTTTTGATCCTCTGG
D3Mit38	3	142830837- 142830952	CTGAACCAGAAAGTTGTTTTTCTG	ACCATGGCCAGCTTCTAATG
D3Mit147	3	148745409- 148745542	TCTGCCTCTGTTAGATAGATATCCG	TTGTTCATCTATCCTCTGAAGTTCC
D4Mit228	4	33893431- 33893540	ATTGCTATGGCTCATTTGGC	AACACCACAGAGTTGTCTTCTAACA
D4Mit17	4	63365294- 63365441	TGGCCAACCTCTGTGCTTCC	ACAGTTGTCCTCTGACATCC
D4Mit26	4	89064044-‭89064214‬	CTGATGGTAGCAGAATCAGGC	CGGTAGTTTTTCAAAGATCGTG
D4Mit186	4	91145650- 91145792	CATACTCCAACCTGTGGCCT	CATGGTATTGTAATGCCATTGG
D4Mit9	4	95069342- 95069538	GGCTTTGGAATGCTATGCAT	TGGCAGGAGGTATGACAGAA
D4Mit219	4	102923970- 102924082	CCATGGTGTTTCATCACAGC	AGACTGCCAAACTGTGTTACTCA
D4Mit203	4	129572018- 129572122	GAATTCTTCCTGGGCCTTTC	CAAGAGCCCAGGTGTGGTAT
D4Mit13	4	142504302- 142504390	GCTGGTAGCTGGCTTTTCTC	CAGATGTTCCTACTGCTTGG
D5Mit148	4	31975890- 31976038	GCTGCAAAGAAGAGAGAGGG	CCTCTGGCCAGCATGATATA
D5Mit255	5	54954339- 54954456	CCCTGTGCTCTGGATTAGTTG	TCAAGACCAGCATCAAACCA
D5Mit239	5	107413140- 107413285	ATTGCAGACATAAAGGATATTTTGG	GCCAGCCTGGCTTACATAAG
D5Mit95	5	124829235- 124829348	TGTTCTTGTCCATGTCTGATCC	AACCAAAGCATGAAACAGCC
D6Mit116	6	25150229- 25150350	ACATTTCTTTGTGAGGTTCCTTG	CAGGTTTTTTGAAAGACACTCTTG
D6Mit74	6	48726556- 48726705	CATGTGCAGTGTAAGTAAGACCTC	TCTCCTCCATCCTTCTCCAT
D6Mit17	6	71119218- 71119467	GGCTTGCCAACAAAACTGAT	GGGTTTTCCCCTTCAAATGT
D6Mit8	6	83713869- 83714031	TGCACAGCAGCTCATTCTCT	GGAAGGAAGGAGTGGGGTAG
D6Mit178	6	94225829- 94225955	CAGGTTCCTTCCCAGCCT	CAGCCTCAACCTAGCACCTC
D6Mit36	6	104503360- 104503555	ACCATCTGCATGGACTCACA	GTTGAAGAGGACGACCAAGTG
D6Mit54	6	112269957- 112270141	AATTCCTAGCAGCTAAGTGGTAGC	CAGAGAAAATAAAAATTCAAGGGC
D6Mit366	6	115242853- 115242977	AAGGCTCTGGTTTGCTAATAACC	GACCTTTTTACAAAGTTTAGGTCCC
D6Mit216	6	121115242- 121115387	ATTGGGAATTGGAAAGTAAAAGG	ACTGGATTATCTCACAAGACTTTAACA
D6Mit254	6	125356646- 125356785	AGTGTCCCTAGGGGGTGG	GGGGCCTTAGAGGTAGCAAC
D6Mit289	6	128839901- 128840035	TGGAGATCCACGGCATTG	CTAGATTGAAGAATTCCTGGACC
D6Mit59	6	138976326- 138976494	GCCATCCTTTGTAATAACAAACA	CGTCTGGGAAAACCTCAAAA
D6Mit372	6	148450482- 148450593	TTAATACACTTAGGTGTGGCTCTCC	GAGAGGCATATAGAAAAGGATAATGC
D7Mit191	7	18886706- 18886826	TTGGGTTTGTACTACCTAGATACCTC	CCTCTAGGGCTCTTGCACAC
D7Mit227	7	36580590- 36580679	GAGTCCTCAGCAGATATTACTCAGC	CTGATGTCTCATCATTTGGGG
D7Mit80	7	40239148- 40239292	AGCAACACAGATTGGACTTGG	CATCCTTCTGACTCTTTCCCC
D7Mit85	7	51667139- 51667295	CTCCAGTGGAAGGCTACATACC	TTCCTCCCCCAACCTTTC
D7Mit39	7	99679380- 99679528	ACATGCAGAGGCACACAAAC	AAGTATGAGCTATGGCACCTAGC
D7Mit281	7	112212330- 112212440	TTCCTCTACCTCCTGAGCCA	GCCACAAGGAAGACACCATT
D7Mit291	7	136561133- 136561304	ACAGATATGGATGGGTGACTTG	GATGAGATCACATGTGTTTATAACTGG
D7Mit25	7	177508050-177509050	AGGGGCACATGTTCAACTATG	GGTTGTTTCCAGCTTTGGG
D7Mit268	7	187113550-187113658	TCTGTTGCCCTCTGCATGT	GCCTTAGCCTTGTAACCTTGG
D8Mit4	8	32016544- 32016701	CCAACTCATCCCCAAAGGTA	GTATGTTCAAGGCTGGGCAT
D8Mit190	8	35987864- 35987996	CTTTGTTGCTGTTTCATTCTGG	AGTCATATACAAGGTCAACCTGAGC
D8Mit31	8	71287817- 71287993	TCCTGTGACCTCCAACTGTG	GGCCCAAAACTGAGCAAC
D8Mit12	8	106785563- 106785681	GATCTCTACATCAAAAGGGA	TTCAGTTTTGTTTCTGAAAC
D8Mit200	8	114663894- 114664088	GCAGTACCTTGTCTAAGAATTAGAAGC	TGCTGCTGATGTTGATGTTG
D8Mit36	8	121307238- 121307371	TTGCCATGAATCTTTATGTACCC	GCAGTGAACTGGATCCCAGT
D9Mit2	9	37394901- 37395074	GTGGTCTGCCCTCTTCACAT	CAAAGCCAGTCCAACTCCAA
D9Mit22	9	49508998- 49509211	ATTGCATAACACCCCCACAT	CAGTGCTTAACTGCTCAAATGC
D9Mit105	9	63332429- 63332570	ACAGAGAAAGGACACAGATCCTG	TATCAAATTGGGAGTCATTTATGG
D9Mit8	9	76462664- 76462846	GATGAAGACAATAAAGAACCTTAAA	AAGAGCTAACCCATTGCTGC
D9Mit12	9	99910333- 99910428	ATTCAAGGGGCAGTACACAT	TGGTCCTGGTAAAACTGCCT
D10Mit80	10	11642896- 11643049	CAAAAAAAACCCTGATTCTACCA	GTGTGCATATGGCAGTAACTTTG
D10Mit2	10	21532255- 21532377	CTGCTCACAACCCATTCCTT	GTTCATTTGAGGCACAAGCA
D10Mit214	10	25649105- 25649228	ACAGGTACATACATTCACATTGGC	GCTCTTAAACAGGACATCTTTTCC
D10Mit31	10	68255660- 68255809	CATAAGGAGCACAGGCATGA	CCCTCTACGTGCATGCTGTA
D10Mit42	10	82655104- 82655287	GCATTCAGAAGCTGGAAAGG	TGCCCAGCATATGTTTAAAGG
D10Mit10	10	92291521- 92291700	CCAGTCTCAAAACAACAACAAAC	TTGCACCTAGATTGCCTGA
D10Mit14	10	118661259- 118661448	AGAGGGGACAAGGAGAGACC	AAGGTTTGGGTTCAGTTCCC
D11Mit72	11	4557896- 4558058	TGAGTGGCATCCCTAATTCC	GTGTGTGTCACTATTCTTGGTTCC
D11Mit2	11	12318637- 12318743	TCCCAGAGGTCTCCAAGACA	CCACAGTGTGTGATGTCTTC
D11Mit294	11	21429418- 21429532	TTCTGCACACAGGCATTCAT	TTGATTCACAGAATAATTTGTATTTGG
D11Mit53	11	32277092- 32277321	GTGGATACAGAGTGGATACAGGG	GTAACCAAGATGCAAGGGGA
D11Mit307	11	40059901- 40060013	TTGAAGATTGAATGGTGGCA	TTCGAGGAGACAGGACACG
D11Mit29	11	69793981- 69794121	TTGAGGCATGAGGGGATTAG	TTTCCGTCATTGCTAAAGGG
D11Mit194	11	73389313- 73389442	TAGTGTCTCTATAGACATCAGTGGTCC	ATGGCAATTTAAGCCACTGG
D11Mit36	11	83842594- 83842826	CCAGAACTTTTGCTGCTTCC	GTGAGCCCTAGGTCCAGTGA
D11Mit167	11	114093917- 114094064	TCGGATGCTAAGGAAATTGC	GACACTCAGTGTTGACCTCTGG
D12Mit56	12	12302608- 12302754	GCTGTTTCACAGTCATTCATAACA	AACCTGCACAGGGTTTCCTT
D12Mit12	12	24673159- 24673302	TTCAATGCCTTCTGGCTTCT	GATTACCGGGTGTGTGACCT
D12Mit2	12	41646392- 41646525	ACACAGGCTAAAACATGGGC	GCATCTGTATTCCACAGGCA
D12Mit88	12	54638868- 54639009	CTGTCCAACTTCCATGTGATG	GCCATCTACCCTATGGCTAGG
D12Mit4	12	78993390- 78993590	ACATCCCCAGCTCTTGTTTG	AAACCAAACCAAAGAAGCTTAGG
D12Mit157	12	82456435-‭82456595‬	TGAGCGTGCGCGTTATAC	AGGTTAATATCCTGACCATCACC
D12Mit7	12	102995320- 102995424	CCGGGGATCTAAAACTACAT	TCTAATCTCAGCCCAATGGT
D13Mit3	13	20431342- 20431502	TCAGGCTCATCCCAGATACC	TTTTGCAGAGAACACACACC
D13Mit117	13	37562963- 37563080	TGGTGACTACCTGATGGACG	TTGCCTGCAAAGTACCCTCT
D13Mit139	13	51767907- 51768045	AGAATAAGTCAAGGCTATGATGTGG	TTGTTTGTTTGTTTGAAGTAGAACG
D13Mit191	13	84905880- 84906000	GCAAATTAGAGAATCATGCATCC	TGGAGAATGCTAAAAGCATGG
D13Mit75	13	106469902- 106470062	TTTACTTACCAACAGCCAAAACA	TGCTTATTTCTCCAAATATTGCC
D13Mit78	13	118829225- 118829453	ACAGCACGGGTTTATCATCC	TATGCCTGCCAGGCTTCTAT
D14Mit14	14	29668256- 29668520	GCACATTCCAAAACACATGC	GGGATGGTGTCAATCAATCC
D14Mit6	14	67456760- 67456907	GACAAACGCTTTCATCTACAAGG	TGTGCACATTCATCCACATG
D14Mit71	14	96265856- 96266027	AGAAGACCTGCAACTTAAGGTCC	GTTTGCATTATGCCTCTGCG
D14Mit9	14	112947024-112947264	AGGGGAAGGGAAGATGAAGA	GGTGTGACCACTGCCTAGGT
D15Mit150	15	14218528- 14218650	TTGTGGGATGAAGTGTGCAT	TCAAATTTACAGGAAAAGAACAAGC
D15Mit26	15	55268555- 55268666	ACAGACTGCTACAAACTTGGAGC	AAATGGCTAAACCCCAGCTT
D15Mit33	15	83755739- 83755886	CAGGTTGTTAAAGGTGAGACTGG	CTGCATGTATGTACATGGTTGC
D15Mit245	15	94278551- 94278669	ACCAATACACTTCATGCAAACG	CAGTGACCGTAGGTTCATTAACC
D15Mit16	15	102988005- 102988123	AGACTCAGAGGGCAAAATAAAGC	TCGGCTTTTGTCTGTCTGTC
D16Mit122	16	7445880- 7445989	AGCAAGAATCCACTAGAACATTCC	TGGAAATGAATGTGTCTCTTGC
D16Mit110	16	31324304- 31324397	CAGAGAATCCCCACCTTGAA	GGTACCATGGATATCAAGTATGAGC
D16Mit4	16	36240487- 36240618	AGTTCCAGGCTACTTGGGGT	GAGCCCTCATTGCAAATCAT
D16Mit14	16	51385838- 51386028	TGTGTTTGAGAGAATGTGAGTCTG	GCCATTTCCTTACTGGTAATTTG
D16Mit140	16	70765003- 70765147	ATAGTTGAAAAACTTGAACATGCG	GAAAAGGTTAATGCTGGTCACC
D17Mit97	17	9688678- 9688822	CAAAATGAAAATTGGAATTACAACA	TGGTGTTATACGTACAAAGATGTGG
D17Mit105	17	41301859- 41301973	CCCTATAGCCTTTATCTGGGG	TGTACAACCTCTTGGGGCTC
D17Mit176	17	42740294- 42740461	GCCTAACTAGACTACAAGCCTTGC	GTAGGTACATACAACCCACATACAGG
D17Mit51	17	43504841-43504951	TCTGCCCTGTAACAGGAGCT	CTTCTGGAATCAGAGGATCCC
D17Mit70	17	52690804- 52690957	TGGAATAGTTTCCTGGAATTTTG	CATAAGAAGGCATGGAAGAAGG
D17Mit89	17	63639035- 63639149	TCAAGTCACAACTGGGACCA	TTGAAATTCTGCCACAGATATCT
D17Mit3	17	68143589- 68143719	GATCTTTTCTTATTCTGGTT	GCAAAGTCATGTACTCTGAG
D17Mit72	17	78993581- 78993773	GGCTTGGCGACATTCTAATC	CAGCAAATTAACTTTCCCATCA
D17Mit123	17	93199619- 93199751	CACAAGGAGGGAGCCTGTAG	CACCGTAAGAGTCTAATAATAAGGGG
D18Mit19	18	5041119- 5041269	ATTGGGTGTTCAGGTGCAG	ATGCACAATAGCTCATAGCTTCT
D18Mit35	18	44976313- 44976451	TTCATCTACACTGGTTAGACAGCA	CAATGCTGGGAGAGTGGG
D18Mit24	18	49957976- 49958154	TTACTGATTTCCCAATGTATCAGC	CTTTCGAGGTGGTAGACTCTGG
D18Mit3	18	81448513- 81448616	TTCCCTATCCAGTTGTGTGC	AGCAGAGAATGCACCACCTC
D19Mit16	19	20345852- 20345984	TCTTAGGTAATCTCCCTTAGGGG	TGGTAAATGTAAAACTGAAGCATG
D19Mit88	19	37256915- 37257062	AACAGTGCAACTTTGGAGGC	TCATTGGAACTGTCTTAACAGTGC
D19Mit19	19	39439956-39439956	CCTGTGTCCATACAGGCTCA	ACCATATCAGGAAGCACCATG
D19Mit71	19	59598427- 59598562	ATGATTCCCGCAGTTTTGTC	TCTCAACTGTTATTCCTCAATAGCC
